# Supplementary material for: Metabolomic Response of Early-Stage Wheat (Triticum aestivum) to Surfactant-Aided Foliar Application of Copper Hydroxide and Molybdenum Trioxide Nanoparticles
Source: Nanomaterials (Basel). 2021 Nov 15;11(11):3073. doi: 10.3390/nano11113073 (PMC8622224; doi:10.3390/nano11113073)
Supplement: Supplementary file 1 [file nanomaterials-11-03073-s001.zip]

Archive with 1 entries (1 files):
- nanomaterials-1413612-supplementary.pdf
